# Supplementary material for: Iroquois homeobox 2 suppresses cellular motility and chemokine expression in breast cancer cells
Source: BMC Cancer. 2015 Nov 11;15:896. doi: 10.1186/s12885-015-1907-4 (PMC4642646; doi:10.1186/s12885-015-1907-4)
Supplement: Additional file 1: Table S1. — Genes in primary breast tumors showing exhibited correlation with IRX2 expression and functional annotation of these genes. SAM-analysis (Significance Analysis of Microarrays) on and functional annotation was used on a large published data set of breast cancer patients (GSE6532). (XLS 79 kb) [file 12885_2015_1907_MOESM1_ESM.xls]

## Sheet: SAM_ANALYSIS
Description of the problem:
Number of classes: 2
Number of genes that passed filtering criteria: 22283
Type of test used: SAM - Significance analysis of Microarray
Column of the Experiment Descriptors sheet that defines class variable : IRX2
Target proportion of false discoveries : 0.05
Number of permutations : 1000
Percentile for determining called genes that are false : 90
Genes which discriminate among classes:
Table 1
Class 1: IRX_Hi; Class 2: IRX_Lo.
There are 3165 genes significant by SAM
The estimated false discovery rate among the 3165 significant genes is 0.04916 .
The delta value used to identify the significant genes is 1.11284 .
The fudge factor for standard deviation is computed as 0.01544 .
	Geom mean of intensities in class 1	Geom mean of intensities in class 2	Fold-change	Probe set	Gene symbol	Description	DefinedGenelist
	172.006	22.2268	7.73866	214451_at	TFAP2B	transcription factor AP-2 beta (activating enhancer binding protein 2 beta)	Perou's- Intrinsic- Breast-Cancer-Genes, development, gene_regulation, transcription
	2103.81	483.663	4.34974	206509_at	PIP	prolactin-induced protein
	639.949	170.708	3.7488	202018_s_at	LTF	lactotransferrin	Perou's- Intrinsic- Breast-Cancer-Genes, immunology
	191.318	51.8356	3.69087	219580_s_at	TMC5	transmembrane channel-like 5
	77.7287	24.9995	3.10921	213664_at	SLC1A1	solute carrier family 1 (neuronal/epithelial high affinity glutamate transporter, system Xag), member 1
	507.957	164.97	3.07908	219197_s_at	SCUBE2	signal peptide, CUB domain, EGF-like 2
	72.6612	24.3404	2.9852	221796_at	NTRK2	neurotrophic tyrosine kinase, receptor, type 2	MAPK signaling pathway, signal_transduction
	273.459	92.4053	2.95934	209351_at	KRT14	keratin 14	Cell Communication
	1192.63	406.602	2.93316	206378_at	SCGB2A2	secretoglobin, family 2A, member 2
	600.626	210.926	2.84756	204014_at	DUSP4	dual specificity phosphatase 4	Perou's- Intrinsic- Breast-Cancer-Genes, Regulation of MAP Kinase Pathways Through Dual Specificity Phosphatases, MAPK signaling pathway, cell_cycle, cell_signaling
	170.932	60.1964	2.83957	219768_at	VTCN1	V-set domain containing T cell activation inhibitor 1
	113.227	40.5195	2.79437	204288_s_at	SORBS2	sorbin and SH3 domain containing 2
	79.9378	29.0918	2.74778	217889_s_at	CYBRD1	cytochrome b reductase 1
	81.9157	29.8879	2.74077	205357_s_at	AGTR1	angiotensin II receptor, type 1	Perou's- Intrinsic- Breast-Cancer-Genes, immunology
	36.6569	13.5725	2.70083	204455_at	DST	dystonin
	40.8952	15.7909	2.58979	221795_at	NTRK2	neurotrophic tyrosine kinase, receptor, type 2	MAPK signaling pathway, signal_transduction
	278.09	109.49	2.53988	204015_s_at	DUSP4	dual specificity phosphatase 4	Perou's- Intrinsic- Breast-Cancer-Genes, Regulation of MAP Kinase Pathways Through Dual Specificity Phosphatases, MAPK signaling pathway, cell_cycle, cell_signaling
	113.846	46.2503	2.46151	205898_at	CX3CR1	chemokine (C-X3-C motif) receptor 1	Cytokine-cytokine receptor interaction, immunology
	222.231	90.855	2.446	212327_at	LIMCH1	LIM and calponin homology domains 1
	86.9573	36.0205	2.41411	204041_at	MAOB	monoamine oxidase B	Arginine and proline metabolism, Glycine, serine and threonine metabolism, Histidine metabolism, Phenylalanine metabolism, Tryptophan metabolism, Tyrosine metabolism, behavior
	256.961	107.601	2.38809	206799_at	SCGB1D2	secretoglobin, family 1D, member 2
	294.584	125.075	2.35526	212328_at	LIMCH1	LIM and calponin homology domains 1
	47.3286	20.3641	2.32412	205364_at	ACOX2	acyl-Coenzyme A oxidase 2, branched chain	Perou's- Intrinsic- Breast-Cancer-Genes, Fatty acid metabolism, PPAR signaling pathway
	184.801	82.3732	2.24346	213110_s_at	COL4A5	collagen, type IV, alpha 5
	105.919	47.4816	2.23075	204731_at	TGFBR3	transforming growth factor, beta receptor III	Perou's- Intrinsic- Breast-Cancer-Genes, ALK in cardiac myocytes, CTCF: First Multivalent Nuclear Factor, Role of Tob in T-cell activation, immunology
	1164.28	530.252	2.19571	207847_s_at	MUC1	mucin 1, cell surface associated	Perou's- Intrinsic- Breast-Cancer-Genes, immunology
	314.145	145.023	2.16617	210896_s_at	ASPH	aspartate beta-hydroxylase	Hypoxia-Inducible Factor in the Cardiovascular System, immunology
	34.6491	16.1051	2.15144	210108_at	CACNA1D	calcium channel, voltage-dependent, L type, alpha 1D subunit	Calcium signaling pathway, GnRH signaling pathway, MAPK signaling pathway, Type II diabetes mellitus
	69.0045	32.7631	2.10616	205968_at	KCNS3	potassium voltage-gated channel, delayed-rectifier, subfamily S, member 3
	785.128	372.898	2.10548	214440_at	NAT1	N-acetyltransferase 1 (arylamine N-acetyltransferase)	immunology, metabolism, pharmacology
	39.996	19.0161	2.10328	205933_at	SETBP1	SET binding protein 1
	214.395	102.877	2.08399	202949_s_at	FHL2	four and a half LIM domains 2	Hypoxia and p53 in the Cardiovascular system
	93.4324	44.8813	2.08177	219342_at	CASD1	CAS1 domain containing 1
	818.728	394.71	2.07425	208690_s_at	PDLIM1	PDZ and LIM domain 1
	24.4746	11.8031	2.07358	205776_at	FMO5	flavin containing monooxygenase 5
	52.7885	25.6299	2.05964	205158_at	RNASE4	ribonuclease, RNase A family, 4	Perou's- Intrinsic- Breast-Cancer-Genes
	2203.05	1074.39	2.05052	208451_s_at	NA	NA
	57.9793	28.4866	2.03532	205710_at	LRP2	low density lipoprotein-related protein 2	Hedgehog signaling pathway, immunology
	91.7687	45.0918	2.03515	205440_s_at	NPY1R	neuropeptide Y receptor Y1	Perou's- Intrinsic- Breast-Cancer-Genes, Neuroactive ligand-receptor interaction, immunology
	76.1479	37.6558	2.02221	211737_x_at	PTN	pleiotrophin	immunology, misc
	488.294	241.656	2.02062	202357_s_at	NA	NA
	24.7521	12.2578	2.01929	217284_x_at	SERHL2	serine hydrolase-like 2
	104.253	51.6918	2.01683	218541_s_at	C8orf4	chromosome 8 open reading frame 4
	86.0238	172.26	0.499383	204170_s_at	CKS2	CDC28 protein kinase regulatory subunit 2	cell_cycle, cell_signaling, signal_transduction
	22.7835	46.1783	0.493382	221286_s_at	MGC29506	hypothetical protein MGC29506
	325.243	669.036	0.486136	202411_at	IFI27	interferon, alpha-inducible protein 27
	18.801	38.9465	0.482738	205831_at	CD2	CD2 molecule	angiogenesis, immunology, metastasis
	33.45	69.7196	0.47978	213193_x_at	NA	NA
	56.1096	117.324	0.478247	211796_s_at	NA	NA
	43.6389	91.2486	0.478242	1405_i_at	CCL5	chemokine (C-C motif) ligand 5	The Role of Eosinophils in the Chemokine Network of Allergy, Cytokine-cytokine receptor interaction, Epithelial cell signaling in Helicobacter pylori infection, Toll-like receptor signaling pathway
	80.9041	169.894	0.476202	202086_at	MX1	myxovirus (influenza virus) resistance 1, interferon-inducible protein p78 (mouse)	Perou's- Intrinsic- Breast-Cancer-Genes, cell_signaling, immunology
	12.0067	25.7509	0.466263	202095_s_at	BIRC5	baculoviral IAP repeat-containing 5
	291.654	630.025	0.462925	205483_s_at	ISG15	ISG15 ubiquitin-like modifier
	7.61069	16.4481	0.462708	210163_at	CXCL11	chemokine (C-X-C motif) ligand 11	Cytokine-cytokine receptor interaction, Toll-like receptor signaling pathway
	10.5636	23.0188	0.458913	206134_at	ADAMDEC1	ADAM-like, decysin 1
	30.5595	68.2572	0.447711	210915_x_at	NA	NA
	49.7841	120.003	0.414857	204533_at	CXCL10	chemokine (C-X-C motif) ligand 10	Cytokine-cytokine receptor interaction, Toll-like receptor signaling pathway
	44.027	110.806	0.397333	209969_s_at	STAT1	signal transducer and activator of transcription 1, 91kDa	Apoptotic Signaling in Response to DNA Damage, EGF Signaling Pathway, IFN alpha signaling pathway, IFN gamma signaling pathway , IL22 Soluble Receptor Signaling Pathway , Inhibition of Cellular Proliferation by Gleevec, MAPKinase Signaling Pathway, p38 MAPK Signaling Pathway , PDGF Signaling Pathway, TPO Signaling Pathway, Jak-STAT signaling pathway, Toll-like receptor signaling pathway, angiogen…
	71.1984	182.946	0.389177	203936_s_at	MMP9	matrix metallopeptidase 9 (gelatinase B, 92kDa gelatinase, 92kDa type IV collagenase)	Inhibition of Matrix Metalloproteinases, Leukocyte transendothelial migration, angiogenesis, immunology
	29.5974	109.196	0.271048	203915_at	CXCL9	chemokine (C-X-C motif) ligand 9	Cytokine-cytokine receptor interaction, Toll-like receptor signaling pathway

## Sheet: KEGG_PATHWAYS
Category	Term	Count	PValue	Genes	List Total	Pop Hits	Pop Total	Bonferroni	Benjamini	FDR
KEGG_PATHWAY	hsa04620:Toll-like receptor signaling pathway	5	4.51861e+11	CXCL9, CXCL11, CCL5, STAT1, CXCL10	20	101	5085	0.018359867159573606	0.018359867159573606	0.41506409078703177
KEGG_PATHWAY	hsa04062:Chemokine signaling pathway	6	4.86748e+11	CX3CR1, CXCL9, CXCL11, CCL5, STAT1, CXCL10	20	187	5085	0.01976361918927072	0.009931123198628544	0.447045938968349
